# Supplementary material for: Impaired PTEN Expression in T Cells Drives Resistance to Treg-Mediated Immune Regulation in Multiple Sclerosis
Source: Cells. 2025 Sep 16;14(18):1445. doi: 10.3390/cells14181445 (PMC12468420; doi:10.3390/cells14181445)
Supplement: Supplementary file 1 [file cells-14-01445-s001.zip]

Archive with 1 entries (1 files):
- cells-3837037-supplementary.pdf
